# Supplementary material for: Protective effect of phospholipids in lipoproteins against diabetic kidney disease: A Mendelian randomization analysis
Source: PLoS One. 2024 May 1;19(5):e0302485. doi: 10.1371/journal.pone.0302485 (PMC11062548; doi:10.1371/journal.pone.0302485)
Supplement: S1 Table — (XLSX) [file pone.0302485.s001.xlsx]

## Sheet: Sheet1
GWAS ID	Trait	inverse variance weighted		MR-Egger		Weighted median		Cochrane's Q test			Pleiotropy			Remarks
		OR(95%CI)	P-value	OR(95%CI)	P-value	OR(95%CI)	P-value	Q	qdf	P-value	MR- Egger intercept	se	P-value
met-d-XXL_VLDL_PL	Phospholipids in chylomicrons and extremely large VLDL	1.01943	0.802949	1.03896	0.753806	0.945788	0.629013	72.5262	62	0.169627	-0.00152072	0.00746464	0.839248	IVW P-value>0.05
met-d-HDL_PL	Phospholipids in HDL	0.95531	0.584816	1.06935	0.637815	0.959304	0.698966	100.384	69	0.00811804	-0.007718628	0.0078338	0.32797	IVW P-value>0.05
met-d-L_HDL_PL	Phospholipids in large HDL	0.906425	0.160424	1.06666	0.551705	1.01242	0.897586	109.2830	86	0.0458742	-0.01192935	0.00609511	0.0536057	IVW P-value>0.05
met-d-L_VLDL_PL	Phospholipids in large VLDL	1.04359	0.59222	1.06153	0.65647	0.968741	0.782487	76.87811	60	0.0700047	-0.001336687	0.00836869	0.873644	IVW P-value>0.05
met-d-M_VLDL_PL	Phospholipids in medium VLDL	0.818288	0.0398414	1.00352	0.983708	0.929213	0.513414	98.36393	62	0.00224843	-0.01283754	0.00888209	0.153483	The direction of β values is not consistent for different calculation methods.
met-d-S_HDL_PL	Phospholipids in small HDL	0.973913	0.817937	0.991452	0.96807	1.0813	0.533126	91.6389	49	0.000213927	-0.00115381	0.0115744	0.921009	IVW P-value>0.05
met-d-S_VLDL_PL	Phospholipids in small VLDL	0.814692	0.0200505	1.04204	0.793736	0.933086	0.514171	97.1228	67	0.00947986	-0.01585257	0.00842916	0.0644282	The direction of β values is not consistent for different calculation methods.
met-d-XL_HDL_PL	Phospholipids in very large HDL	0.877162	0.148747	1.08852	0.531899	0.990341	0.916506	155.381	76	2.16961e-07	-0.0162062	0.0076425	0.0372668	Data pleiotropy validation P<0.05
met-d-XL_VLDL_PL	Phospholipids in very large VLDL	1.00023	0.997756	1.08657	0.533845	0.950726	0.654994	72.1109	58	0.100692	-0.006408783	0.00815348	0.435112	IVW P-value>0.05
met-d-XS_VLDL_PL	Phospholipids in very small VLDL	0.965444	0.604979	1.09618	0.382407	1.02101	0.826285	81.93440	69	0.136787	-0.01030191	0.00648335	0.116704	IVW P-value>0.05
met-d-VLDL_PL	Phospholipids in VLDL	0.896088	0.222147	1.13357	0.431071	0.972515	0.810296	108.2730	64	0.000457364	-0.0168836	0.00942506	0.0780403	IVW P-value>0.05
met-d-Total_PL	Total phospholipids in lipoprotein particles	0.969193	0.704227	0.905152	0.551758	1.05626	0.657418	60.6062	58	0.382025	0.00422499	0.00891787	0.637476	IVW P-value>0.05
